# Supplementary material for: Pharmacokinetic, Metabolomic, and Stability Assessment of Ganoderic Acid H Based Triterpenoid Enriched Fraction of Ganoderma lucidum P. Karst
Source: Metabolites. 2022 Jan 21;12(2):97. doi: 10.3390/metabo12020097 (PMC8876931; doi:10.3390/metabo12020097)
Supplement: Supplementary file 1 [file metabolites-12-00097-s001.zip]

Archive with 1 entries (1 files):
- metabolites-1423742-supplementary.pdf
